# Supplementary material for: Nasal glomus tumor: A rare nasal tumor with diffuse and strongly positive synaptophysin expression
Source: Pathol Int. 2019 Nov 4;69(11):672–4. doi: 10.1111/pin.12866 (PMC6899972; doi:10.1111/pin.12866)
Supplement: Supplementary file 2 — Table S1. Antibodies used in this study and the methods of antigen retrieval [file PIN-69-672-s002.xlsx]

## Sheet: Sheet1
Supporting Table 1. Antibodies used in this study and the methods of antigen retrival
Primary antibody	Clone	Species	Company	Dilution	Antigen retrieval
Anti-AE1/AE3	AE1/AE3	Mouse monoclonal	Leica Biosystems	100	Proteinase K
Anti-αSMA	1A4	Mouse monoclonal	Agilent	100	HIER pH6
Anti-β-catenin	17C2	Mouse monoclonal	Leica Biosystems	100	HIER pH9
Anti-CD56	CD564	Mouse monoclonal	Vision BioSystems	50	HIER pH9
Anti-chromogranin A	DAK-A3	Mouse monoclonal	Agilent	200	HIER pH6
Anti-h-caldesmon (h-CD)	h-CD	Mouse monoclonal	Agilent	200	HIER pH6
Anti-INSM1	A-8	Mouse monoclonal	Santa Cruz Biotechnology	200	HIER pH9
Anti-Ki-67	MIB-1	Mouse monoclonal	Agilent	200	HIER pH9
Anti-Melan-A	A103	Mouse monoclonal	Agilent	50	HIER pH9
Anti-HMB45 (melanosome)	HMB-45	Mouse monoclonal	Agilent	100	HIER pH6
Anti-myosin 1B		Rabbit polyclonal	Merck	30	HIER pH9
Anti-S-100 protein		Rabbit polyclonal	Leica Biosystems	1000
Anti-synaptophysin	27G12	Mouse monoclonal	Leica Biosystems	100	HIER pH9
HIER, heat-induced epitope retrieval
Agilent (Santa Clara, CA, USA)
Leica Biosystems (Weltzlar, Germany)
Merck (Kenilworth, NJ, USA)
Santa Cruz Biotechnology (Dallas, TX, USA)
Vision BioSystems (Buffalo Grove, IL, USA)
